# Supplementary material for: Sub-Optimal Nutritional Knowledge and Dietary Intake in Gaelic Team Sport Athletes: Limited Associations Between Knowledge and Dietary Adequacy
Source: Nutrients. 2026 Jul 10;18(14):2259. doi: 10.3390/nu18142259 (PMC13414835; doi:10.3390/nu18142259)
Supplement: Supplementary file 1 [file nutrients-18-02259-s001.zip]

Archive with 1 entries (1 files):
- nutrients-4408778-supplementary.pdf
